# Supplementary material for: The initial assessment of expert panel performance in core hospitals for cancer genomic medicine in Japan
Source: Int J Clin Oncol. 2021 Jan 1;26(3):443–9. doi: 10.1007/s10147-020-01844-1 (PMC7895780; doi:10.1007/s10147-020-01844-1)
Supplement: Supplementary file 1 — Supplementary file1 (XLS 70 KB) [file 10147_2020_1844_MOESM1_ESM.xls]

## Sheet: Suppl table 1
	Suppl Table 1.	Cases that received genomically-matched therapy according to their actionable gene aberrations
	No.	Core Hospital	Tumor type	Actionable gene aberration	Drug	Drug type
	1	A	Uterin cancer	ERBB2 amplification	Anti-HER2 antibody	Investigational drug
	2	A	Intrahepatic cholangiocarcinoma	ERBB2 amplification	HER2 ADC	Investigational drug
	3	A	Rectal cancer	NRTK1 fusion	TRK inhibitor	Investigational drug
	4	B	Non-small cell lung cancer	RET fusion	RET inhibitor	Investigational drug
	5	B	Cholangiocarcinoma	ERBB2 amplification	Anti-HER2 antibody	Investigational drug
	6	E	Cervical cancer	ATM mutation	ATR inhibitor	Investigational drug
	7	E	Non-small cell lung cancer	ERBB2 mutation (exon20ins)	HER2 ADC	Investigational drug
	8	E	Oropharyngeal cancer	FGF3,FGF4,FGF12 amplification	FGFR inhibitor	Investigational drug
	9	E	Nasal small cell carcinoma	FGF6, FGF23 amplification	FGFR inhibitor	Investigational drug
	10	E	Parotid cancer	FGFR1 fusion	FGFR inhibitor	Investigational drug
	11	E	Colon cancer	FGFR1 mutation	FGFR inhibitor	Investigational drug
	12	E	Pancreas cancer	KRAS mutation	KRAS inhibitor	Investigational drug
	13	E	Non-small cell lung cancer	EGFR mutation (S768I)	EGFR inhibitor	Approved drug
	14	E	Non-small cell lung cancer	EGFR mutation (exon20ins)	EGFR inhibitor	Approved drug
	15	E	Appendiceal cancer	RAS wild type	Anti-EGFR antibody	Approved drug
	16	E	Cholangiocarcinoma	MSI-High	Immunocheckpoint inhibitor	Approved drug
	17	E	Breast cancer	PIK3CA mutation	mTOR inhibitor	Approved drug
	18	E	Breast cancer	PIK3CA mutation	mTOR inhibitor	Approved drug
	19	E	Esophageal cancer	NRTK1 fusion	TRK inhibitor	Approved drug
	20	E	Colon cancer	ERBB2 amplification	Anti-HER2 antibody	Off-label use
	21	E	Thyroid cancer	BRAF mutation (V600E)	BRAF inhibitor+MEK inhibitor	Off-label use
	22	F	Malignant Melanoma	RAF1 fusion	MEK inhibitor	Off-label use
	23	F	Small intestine cancer	ALK fusion	ALK inhibitor	Investigational drug
	24	F	Colon cancer	APC mutation	Wnt/beta-catenin inhibitor	Investigational drug
	25	F	Non-small cell lung cancer	TMB-High	Immunocheckpoint inhibitor	Approved drug
	26	G	N/A	N/A	N/A	Investigational drug
	27	K	Urothelial cancer	ERBB2 amplification	Anti-HER2 antibody	Investigational drug
	28	K	Carcinoma of unkown primary	ALK fusion	ALK inhibitor	N/A
	ADC: Antibody Drug Conjugate
	MSI: Microsatellite instability
	N/A: Not available
	TMB: Tumor Mutation Burden

## Sheet: Suppl table 2
	Suppl. Table 2. Cases referred to undergo genetic counseling
	No.	Core Hospital	Tumor type	Gene	Variant	Types of CGP tests
	1	A	Rectal cancer	TP53, APC	p.R273H (TP53), p.S280* (APC)	Tumor-only analysis (F1CDx)
	2	A	Breast cancer	TP53	p.E286K	Tumor-only analysis (F1CDx)
	3	A	Adenoid cystic carcinoma	MUTYH	c.892-2A>G	Tumor-only analysis (F1CDx)
	4	D	Peritoneal cancer	BRCA1	p.L63*	Tumor-normal paired analysis (NOP)
	5	E	Pancreas cancer	ATM	N/A	Tumor-only analysis (F1CDx)
	6	E	Nasopharyngeal carcinoma	MLH1	N/A	Tumor-only analysis (F1CDx)
	7	E	Pancreas cancer	BRCA1	N/A	Tumor-only analysis (F1CDx)
	8	F	Carcinoma of unknown primary	BRCA1	Loss exon7	Tumor-only analysis (F1CDx)
	9	F	Colon cancer	BRCA2	p.S1882*	Tumor-only analysis (F1CDx)
	10	G	N/A	TP53	N/A	Tumor-only analysis (F1CDx)
	11	G	N/A	TP53	N/A	Tumor-normal paired analysis (NOP)
	12	J	Glioma	TP53	p.Y163C	Tumor-only analysis (F1CDx)
	13	J	Thymic cancer	BRCA1	p. F1036fs*1	Tumor-only analysis (F1CDx)
	14	K	Gastric cancer	BRCA2	p.R2318*	Tumor-normal paired analysis (NOP)
	15	K	Angiosarcoma	TSC2	p.L626fs*31	Tumor-only analysis (F1CDx)
	16	K	Gastrointestinal Stromal Tumor	RAD51D	p.K91fs*13	Tumor-only analysis (F1CDx)
	CGP: comprehensive genomic profiling
	F1CDx: FoundatioOne CDx
	NOP: OncoGuide NCC oncopanel system
	N/A: Not available

## Sheet: Suppl table3
	Suppl Table 3. C-CAT findings for Simulated Case 1 (as of December 2019)
								Clinical Annotations in 11 Core Hospitals
	Biomarker	Evidence type	Clinical Significance	Evidence Level	Candidate Drug	Accesibility		A	B	C	D	E	F	G	H	I	J	K
	BRAF V600E	Predictive	Sensitive/Response	B	bimimetinib+cetuximab+encorafenib	Japan: clinical trial, off-label use FDA: approved		Not eligible		Recommend	Not eligible	Recommend			Not eligible	Recommend		Recommend
		Predictive	Sensitive/Response	B	cetuximab+encorafenib	Japan: clinical trial, off-label use FDA: approved
		Predictive	Sensitive/Response	B	cetuximab+irinotecan+vemurafenib	Japan: off-label use FDA: approved
		Predictive	Sensitive/Response	B	dabrafenib+panitumumab+trametinib	Japan: off-label use FDA: approved
		Predictive	Sensitive/Response	C	binimetinib	Japan: off-label use FDA: approved
		Predictive	Sensitive/Response	C	binimetinib+encrafenib	Japan: off-label use FDA: approved
		Predictive	Sensitive/Response	C	cobimetinib	FDA: approved
		Predictive	Sensitive/Response	C	cobimetinib+vemurafenib	FDA: approved
		Predictive	Sensitive/Response	C	dabrafenib	Japan: clinical trial, off-label use FDA: approved
		Predictive	Sensitive/Response	C	dabrafenib+trametinib	Japan: clinical trial, off-label use FDA: approved		Recommend	Recommend		Recommend	Recommend	Recommend	Consider	Recommend	Recommend	Recommend	Recommend
		Predictive	Sensitive/Response	C	encorafenib	Japan: clinical trial, off-label use FDA: approved
		Predictive	Sensitive/Response	C	trametinib	Japan: clinical trial, off-label use FDA: approved
		Predictive	Sensitive/Response	C	vemurafenib	Japan: off-label use FDA: approved
		Oncogenic	Oncogenic	F	-	-
					LXH254	Japan: clinical trial		Condider				Consider
					dubermatinib	Japan: clinical trial
	ATM R35*	Predictive	Sensitive/Response	C	niraparib	FDA: approved						Consider
		Predictive	Sensitive/Response	E	olaparib	Japan: clinical trial, off-label use FDA: approved		consider				Consider	Not eligible
		Oncogenic	Likely Oncogenic	F	-	-
					avelumab+talazoparib	Japan: clinical trial		Consider				Recommend	Not eligible
	NF1 Y1521*	Predictive	Sensitive/Response	E	cobimetinib
		Predictive	Sensitive/Response	E	trametinib	Japan: clinical trial							Consider
		Oncogenic	Likely Oncogenic	F	-	-
	TP53 R273H	Predictive	Sensitive/Response	E	doxorubicin hydrochloride	Japan: approved FDA: approved
		Oncogenic	Oncogenic	F	-	-
					BAY-1895344	Japan: clinical trial		Consider				Recommend (for ATM deficiency)	Recommend (for ATM deficiency)			Recommend (for ATM deficiency)
					TAK-931	Japan: clinical trial		Consider				Consider
	ARAF R326*	-	-		LXH254	Japan: clinical trial
	APC c.1312+1G>A	-	-	-	-	-
	NTRK2 L138P	-	-	-	-	-
	BRCA2 V208G (germline variant)	Predisposing	Uncertain significance	-	-	-
	Recommended therapy not listed C-CAT findings												TP0903			TP0903		PARP inhibitor

## Sheet: Suppl tabel4
	Suppl Table 4. C-CAT findings for Simulated Case 2 (as of December 2019)
								Clinical Annotations in 11 Core Hospitals
	Biomarker	Evidence type	Clinical Significance	Evidence Level	Candidate Drug	Accesibility		A	B	C	D	E	F	G	H	I	J	K
	PIK3CA H1047R	Predictive	Sensitive/Response	A	alpelisib	Japan: clinical trial FDA: approved									Recommend	Recommend
		Predictive	Sensitive/Response	B	GDC-0077
		Predictive	Sensitive/Response	B	alpelisib+fuluvestrant	Japan: clinical trial FDA: approved
		Predictive	Sensitive/Response	B	buparlisib
		Predictive	Sensitive/Response	B	buparlisib+fulvestrant
		Predictive	Sensitive/Response	B	copanlisib	FDA: approved
		Predictive	Sensitive/Response	B	everolimus	Japan: approved, clinical trial FDA: approved		Consider			Recommend		Consider				Consider
		Predictive	Sensitive/Response	B	fulvestrant+taselisib
		Predictive	Sensitive/Response	C	dabrafenib
		Predictive	Sensitive/Response	C	serabelisib
		Predictive	Sensitive/Response	C	taselisib
		Predictive	Sensitive/Response	C	phoshatidylinositide-3-kinase inhibitor+ribociclib
		Predictive	Sensitive/Response	C	pi3k-alpha inhibitor men1611
		Oncogenic	Oncogenic	F	-	-
					TAS117+futibatinib	Japan: clinical trial		Consider
					alpelisib+letrozole	Japan: clinical trial
					ipataseritib+paclitaxel	Japan: clinical trial
					paclitaxel	Japan: clinical trial
	ERBB2 S310Y	Predictive	Sensitive/Response	B	neratinib	FDA: approved										Recommend
		Predictive	Sensitive/Response	C	trastuzumab emtansine	Japan: approved FDA: approved
		Predictive	Sensitive/Response	E	lapatinib+neratinib+trastuzumab	FDA: approved
		Oncogenic	Likely Oncogenic	F	-	-
					lapatinib	Japan: approved, clinical trial FDA: approved
					trastuzumab	Japan: approved, clinical trial FDA: approved
					trastuzumab deruxtecan	Japan: clinical trial				Recommend	Recommend	Recommend
	CCND1 amplification	Oncogenic	Oncogenic	F	cobimetinib
	Recommended therapy not listed C-CAT findings														Afatinib			PI3K inhibitor
